# Supplementary material for: Genome-Wide Analysis of the GRAS Gene Family and Functional Identification of GmGRAS37 in Drought and Salt Tolerance
Source: Front Plant Sci. 2020 Dec 23;11:604690. doi: 10.3389/fpls.2020.604690 (PMC7793673; doi:10.3389/fpls.2020.604690)
Supplement: Supplementary file 1 [file Data_Sheet_1.zip]

Archive with 12 entries (12 files):
- Data Sheet 1.docx
- Data Sheet 2.docx
- Data Sheet 3.docx
- Data Sheet 4.docx
- Table S1 .xlsx
- Table S2 .xlsx
- Table S3 .xlsx
- Table S4.xlsx
- Table S5.xlsx
- Table S6.xlsx
- Table S7.xlsx
- Table S8.xlsx
