# Supplementary material for: Genome-Wide Analysis of the GRAS Gene Family and Functional Identification of GmGRAS37 in Drought and Salt Tolerance
Source: Front Plant Sci. 2020 Dec 23;11:604690. doi: 10.3389/fpls.2020.604690 (PMC7793673; doi:10.3389/fpls.2020.604690)
Supplement: Supplementary file 1 [file Data_Sheet_1.zip › Table S1 .xlsx]

## Sheet: Sheet1
Table S1. Description of the soybean GRAS genes.
genomic locus (chromosomal location), '+/- stand isoelectric point, and molecular weight (kDa) of the GRAS proteins for each GRAS gene
Name	Photozome Soybean Gene ID	GenBank ID	Chromosome	Introns NO.	Protein Length	genomic locus	+/- stand	pI (isoelectric point)	MW (molecular weight)
GmGRAS1	Glyma.01G079500	KRH75351	Chr01	0	744	20974302-20977697	-	5.48	81588.6
GmGRAS2	Glyma.01G136300	KRH76167	Chr01	0	737	46035131-46038683	-	5.76	81389.8
GmGRAS3	Glyma.01G177200	KRH76844	Chr01	0	525	51367500-51369576	+	5.45	58688.6
GmGRAS4	Glyma.01G194200	KRH77129	Chr01	0	476	52852661-52855093	+	5.45	54005.6
GmGRAS5	Glyma.01G226600	KRH77666	Chr01	0	465	55497641-55500565	+	6.04	52340.3
GmGRAS6	Glyma.02G012000	KRH69213	Chr02	2	466	1094866-1096338	+	6.41	52769.8
GmGRAS7	Glyma.02G058700	KRH69945	Chr02	0	523	5266675-5268783	+	5.91	58197
GmGRAS8	Glyma.02G074800	KRH70202	Chr02	0	476	6519041-6521141	-	6.27	54810.4
GmGRAS9	Glyma.02G297700	KRH73868	Chr02	0	545	47517245-47520623	-	5.42	61468.8
GmGRAS10	Glyma.02G306200	KRH74018	Chr02	0	541	48088200-48091782	+	5.75	60726.6
GmGRAS11	Glyma.03G031800	KRH65379	Chr03	0	732	3602603-3605654	-	5.68	81292.9
GmGRAS12	Glyma.03G050800	KRH65632	Chr03	0	523	6623436-6625007	-	5.13	59649.5
GmGRAS13	Glyma.03G065700	KRH65838	Chr03	0	730	11896538-11900273	+	5.79	82385.6
GmGRAS14	Glyma.03G219900	KRH68268	Chr03	1	540	42325550-42327910	-	6.03	61835.1
GmGRAS15	Glyma.04G138900	KRH62871	Chr04	0	443	21797427-21798758	+	6.53	50345.1
GmGRAS16	Glyma.04G150500	KRH63032	Chr04	0	503	32893202-32895554	+	5	56008.3
GmGRAS17	Glyma.04G242100	KRH64568	Chr04	0	596	51001083-51004930	-	4.78	66484.5
GmGRAS18	Glyma.04G251900	KRH64716	Chr04	0	502	51872753-51874821	+	5.75	55183.7
GmGRAS19	Glyma.05G045300	KRH57194	Chr05	0	511	4023950-4025814	-	6.05	57670.1
GmGRAS20	Glyma.05G049300	KRH57249	Chr05	0	664	4398234-4401872	+	5.99	73760.4
GmGRAS21	Glyma.05G103400	KRH58050	Chr05	2	525	27531556-27534267	+	6.38	58423.6
GmGRAS22	Glyma.05G105600	KRH58109	Chr05	0	499	28038028-28040096	+	5.28	56785.1
GmGRAS23	Glyma.05G140400	KRH58636	Chr05	0	523	33323179-33326116	+	5.28	57870.2
GmGRAS24	Glyma.06G110800	KRH53205	Chr06	0	495	8955809-8957296	-	5.86	54280.8
GmGRAS25	Glyma.06G121300	KRH53363	Chr06	0	600	9883992-9887922	+	4.83	66778.7
GmGRAS26	Glyma.06G213100	KRH54840	Chr06	0	505	21483898-21486597	+	5.05	56288.3
GmGRAS27	Glyma.06G265500	KRH55598	Chr06	0	568	45343543-45347111	-	5.67	63053
GmGRAS28	Glyma.07G039400	KRH47610	Chr07	0	542	3231998-3234448	+	5.62	59982.7
GmGRAS29	Glyma.07G105100	KRH48682	Chr07	4	303	10183892-10186572	-	5.15	34525.1
GmGRAS30	Glyma.07G133100	KRH49113	Chr07	0	734	15769608-15773368	+	6.06	82977.8
GmGRAS31	Glyma.07G154300	KRH49438	Chr07	0	558	18982758-18984706	+	4.9	63292.5
GmGRAS32	Glyma.07G266500	KRH51174	Chr07	0	542	44017414-44021214	-	6.02	60329.1
GmGRAS33	Glyma.08G095800	KRH42544	Chr08	0	517	7304924-7308800	+	5.21	57260.7
GmGRAS34	Glyma.08G146900	KRH43393	Chr08	0	487	11183844-11185540	+	4.76	55680.6
GmGRAS35	Glyma.08G237300	KRH44884	Chr08	3	433	20155703-20157311	-	5.22	49439.7
GmGRAS36	Glyma.08G325900	KRH46306	Chr08	0	545	44402667-44406176	-	5.26	61279.3
GmGRAS37	Glyma.09G011800	KRH36572	Chr09	0	548	899450-903293	-	5.83	61274.9
GmGRAS38	Glyma.09G036500	KRH36983	Chr09	0	595	3043820-3049640	-	4.99	67660.5
GmGRAS39	Glyma.09G123300	KRH38269	Chr09	0	353	29828134-29829195	-	5.54	39219.5
GmGRAS40	Glyma.09G133600	KRH38397	Chr09	2	540	33147945-33151642	-	8.69	59238.9
GmGRAS41	Glyma.09G224900	KRH39859	Chr09	1	421	44947076-44948349	-	8.97	48049.9
GmGRAS42	Glyma.09G270000	KRH40615	Chr09	1	823	48704737-48708820	-	6.05	89556.8
GmGRAS43	Glyma.10G012500	KRH31788	Chr10	3	451	1140091-1141621	+	8.65	51852.4
GmGRAS44	Glyma.10G038500	KRH32212	Chr10	0	537	3413962-3416015	+	6.01	60407.3
GmGRAS45	Glyma.10G190200	KRH34544	Chr10	0	488	42312252-42314225	-	5.28	54187.5
GmGRAS46	Glyma.10G215000	KRH34954	Chr10	0	405	44716215-44717432	+	5.99	46004.4
GmGRAS47	Glyma.10G232000	KRH35251	Chr10	0	590	46154299-46156888	+	8.26	65220.9
GmGRAS48	Glyma.11G016100	KRH27822	Chr11	0	473	1133531-1136001	-	5.71	52975.8
GmGRAS49	Glyma.11G047700	KRH28353	Chr11	0	482	3562284-3564548	-	5.45	54540.1
GmGRAS50	Glyma.11G065200	KRH28630	Chr11	0	516	4929717-4931267	-	5.56	57496.4
GmGRAS51	Glyma.11G092000	RCW19160	Chr11	1	409	6973232-6974722	+	5.45	45785.9
GmGRAS52	Glyma.11G096000	KRH29080	Chr11	0	455	7294150-7296615	-	5.66	51454.3
GmGRAS53	Glyma.11G096500	KRH29089	Chr11	0	442	7351204-7353653	+	5.52	48212.7
GmGRAS54	Glyma.11G138000	KRH29771	Chr11	0	680	10497837-10501077	-	5.84	76497.8
GmGRAS55	Glyma.11G138100	KRH29773	Chr11	0	614	10512164-10519550	-	6	70234.4
GmGRAS56	Glyma.11G138200	KRH29772	Chr11	3	168	10515944-10516598	+	9.21	18975.8
GmGRAS57	Glyma.11G138300	KRH29774	Chr11	0	631	10523197-10526002	-	5.97	72173.4
GmGRAS58	Glyma.11G138400	KRH29775	Chr11	0	673	10532178-10535677	-	5.9	76594
GmGRAS59	Glyma.11G138500	KRH29778	Chr11	2	669	10537877-10539905	-	5.41	76038.4
GmGRAS60	Glyma.11G138600	KRH29779	Chr11	0	742	10540520-10543980	-	5.53	83852.9
GmGRAS61	Glyma.11G150200	KRH29971	Chr11	0	442	11747259-11750388	+	6.13	50301.2
GmGRAS62	Glyma.11G177100	KRH30337	Chr11	1	240	22105776-22106609	-	5.03	27599.4
GmGRAS63	Glyma.11G216500	KRH30942	Chr11	0	595	31083245-31086253	+	5	64978
GmGRAS64	Glyma.12G012100	KRH23941	Chr12	2	247	890075-891356	+	7.04	27740.3
GmGRAS65	Glyma.12G018100	KRH24039	Chr12	0	481	1265071-1267116	+	5.11	53805.8
GmGRAS66	Glyma.12G022100	KRH24107	Chr12	0	455	1601287-1604144	-	5.64	51416.2
GmGRAS67	Glyma.12G022600	KRH24117	Chr12	0	445	1653161-1655115	+	5.92	48961.6
GmGRAS68	Glyma.12G061900	KRH24773	Chr12	0	687	4510599-4513616	-	5.74	77367.7
GmGRAS69	Glyma.12G062000	KRH24774	Chr12	0	680	4523474-4526201	-	5.42	77290.9
GmGRAS70	Glyma.12G062100	KRH24779	Chr12	0	676	4530133-4532902	-	5.68	76754.4
GmGRAS71	Glyma.12G062200	KRH24780	Chr12	0	660	4544440-4547692	-	6.18	74180.1
GmGRAS72	Glyma.12G137700	KRH25905	Chr12	0	568	16408854-16412451	+	5.88	63146.3
GmGRAS73	Glyma.12G197300	KRH26849	Chr12	0	460	35841249-35843308	+	6.13	51464.9
GmGRAS74	Glyma.12G216100	KRH27129	Chr12	1	561	37527908-37531489	+	5.41	62597.5
GmGRAS75	Glyma.13G037100	KRH18097	Chr13	0	591	11622743-11626638	+	4.97	66019.2
GmGRAS76	Glyma.13G081700	KRH18776	Chr13	0	472	19079739-19081456	-	5.05	51427.4
GmGRAS77	Glyma.13G124900	KRH19587	Chr13	0	526	23835044-23837037	+	5.98	59132
GmGRAS78	Glyma.13G285400	KRH22210	Chr13	0	577	38624145-38627680	-	5.45	64476.9
GmGRAS79	Glyma.13G304900	KRH22503	Chr13	0	467	40165918-40167922	-	5.98	52211.8
GmGRAS80	Glyma.13G337200	KRH23089	Chr13	0	644	43025525-43027799	+	5.86	73440
GmGRAS81	Glyma.13G337300	KRH23090	Chr13	3	621	43029353-43031361	+	6.04	70892
GmGRAS82	Glyma.13G337400	KRH23092	Chr13	0	743	43038822-43041816	+	5.71	84066.1
GmGRAS83	Glyma.13G337500	KRH23094	Chr13	2	553	43048350-43050218	+	5.6	62796.6
GmGRAS84	Glyma.13G337600	KRH23095	Chr13	0	657	43057732-43060818	+	5.46	73661.7
GmGRAS85	Glyma.13G345700	KRH23228	Chr13	0	443	43631856-43633187	-	5.58	50053.6
GmGRAS86	Glyma.14G006900	KRH14104	Chr14	0	545	540253-544002	-	5.93	61133.9
GmGRAS87	Glyma.14G016000	KRH14274	Chr14	0	545	1147572-1150979	+	5.54	61560.1
GmGRAS88	Glyma.14G119100	KRH15917	Chr14	0	591	16608285-16612323	+	5.02	66145.5
GmGRAS89	Glyma.15G028600	KRH10104	Chr15	0	437	2288636-2290699	+	5.27	49372.8
GmGRAS90	Glyma.15G036900	KRH10239	Chr15	0	674	2907067-2909096	-	5.55	75602.7
GmGRAS91	Glyma.15G037100	KRH10241	Chr15	0	606	2911857-2913677	-	6.21	68783.1
GmGRAS92	Glyma.15G037100	KRH10241	Chr15	0	688	2922134-2925324	-	5.62	77098.1
GmGRAS93	Glyma.15G037200	KRH10243	Chr15	0	665	2933806-2936195	-	5.91	75136.7
GmGRAS94	Glyma.15G116300	KRH11548	Chr15	0	552	9141617-9145667	-	5.57	61690.3
GmGRAS95	Glyma.15G141300	KRH11955	Chr15	6	417	11568391-11573034	+	5.2	47767.2
GmGRAS96	Glyma.15G141400	KRH11956	Chr15	0	593	11576990-11579250	+	4.82	67365.8
GmGRAS97	Glyma.15G213300	KRH13057	Chr15	1	555	33681834-33684468	+	4.91	62759.2
GmGRAS98	Glyma.16G008200	KRH06192	Chr16	0	543	669746-672318	+	5.79	60153.8
GmGRAS99	Glyma.16G053000	KRH06900	Chr16	1	686	5124089-5127509	-	5.73	76146.5
GmGRAS100	Glyma.16G141300	KRH08304	Chr16	0	540	29937044-29939337	+	5.87	60263.1
GmGRAS101	Glyma.16G156700	KRH08555	Chr16	0	471	31681401-31683477	-	6.79	53895.3
GmGRAS102	Glyma.16G179900	KRH08880	Chr16	0	657	34036942-34040157	-	6.64	72353.5
GmGRAS103	Glyma.17G007600	KRH01979	Chr17	0	545	646758-650347	+	6.05	60855.4
GmGRAS104	Glyma.17G127500	KRH03910	Chr17	0	514	10181173-10182980	-	6.05	57804.1
GmGRAS105	Glyma.17G131200	KRH03977	Chr17	0	669	10508320-10511779	+	6.31	74655.7
GmGRAS106	Glyma.17G160800	KRH04424	Chr17	0	503	13974840-13976836	-	5.41	57086.4
GmGRAS107	Glyma.17G162800	KRH04459	Chr17	0	482	14500483-14502989	+	5.73	53800.2
GmGRAS108	Glyma.18G040000	KRG97933	Chr18	0	584	3278869-3281985	-	5.16	63889
GmGRAS109	Glyma.18G081100	KRG98562	Chr18	0	545	7827135-7830945	+	5.2	61188.9
GmGRAS110	Glyma.18G182500	KRG99969	Chr18	0	737	43996490-43999759	+	6.15	82875.6
GmGRAS111	Glyma.18G205100	KRH00307	Chr18	0	543	48887707-48889587	+	4.84	61256.1
GmGRAS112	Glyma.18G220100	KRH00552	Chr18	1	842	50708694-50712773	+	6.2	91543.9
GmGRAS113	Glyma.19G096400	KRG94590	Chr19	1	681	34001661-34005195	+	5.79	75382.7
GmGRAS114	Glyma.19G216700	KRG96531	Chr19	3	574	46969625-46972448	-	5.81	65538.2
GmGRAS115	Glyma.20G162100	KRG91573	Chr20	0	594	39982564-39984861	-	8.31	65434.8
GmGRAS116	Glyma.20G176800	KRG91825	Chr20	0	465	41394073-41396034	-	6.27	53170.4
GmGRAS117	Glyma.20G200500	KRG92263	Chr20	0	399	43785836-43787035	+	6.18	44500.9
