# Supplementary material for: Genome-Wide Analysis of the GRAS Gene Family and Functional Identification of GmGRAS37 in Drought and Salt Tolerance
Source: Front Plant Sci. 2020 Dec 23;11:604690. doi: 10.3389/fpls.2020.604690 (PMC7793673; doi:10.3389/fpls.2020.604690)
Supplement: Supplementary file 1 [file Data_Sheet_1.zip › Table S2 .xlsx]

## Sheet: Sheet1
Table S2. The Ka/Ks ratios for segmentally duplicated GRAS proteins.
Gene 1	Chromosome	Phytozome pseudomolecule position	Gene2	Chromosome	Phytozome pseudomolecule position	%Homology	Ka	Ks	Ka/Ks
GmGRAS3	Chr01	51367500-51369576	GmGRAS50	Chr11	4929717-4931267	94.3	0.0261009	0.153921	0.169573
GmGRAS4	Chr01	52852661-52855093	GmGRAS49	Chr11	3562284-3564548	93.65	0.0320557	0.232546	0.137847
GmGRAS5	Chr01	55497641-55500565	GmGRAS48	Chr11	1133531-1136001	93.12	0.0335806	0.168952	0.198759
GmGRAS7	Chr02	5266675-5268783	GmGRAS100	Chr16	29937044-29939337	90.1	0.0358367	0.220622	0.162435
GmGRAS8	Chr02	6519041-6521141	GmGRAS101	Chr16	31681401-31683477	93.21	0.0303898	0.123077	0.246916
GmGRAS8	Chr02	6519041-6521141	GmGRAS46	Chr10	44716215-44717432	85.51	0.0797482	0.608487	0.13106
GmGRAS8	Chr02	6519041-6521141	GmGRAS116	Chr20	41394073-41396034	85.21	0.10696	0.601341	0.177868
GmGRAS9	Chr02	47517245-47520623	GmGRAS87	Chr14	1147572-1150979	95.67	0.0282595	0.103315	0.273528
GmGRAS9	Chr02	47517245-47520623	GmGRAS36	Chr08	44402667-44406176	80.96	0.159162	0.485813	0.327621
GmGRAS9	Chr02	47517245-47520623	GmGRAS109	Chr18	7827135-7830945	80.39	0.154874	0.516593	0.299799
GmGRAS10	Chr02	48088200-48091782	GmGRAS86	Chr14	540253-544002	95.42	0.0157879	0.126079	0.125222
GmGRAS11	Chr03	3602603-3605654	GmGRAS2	Chr01	46035131-46038683	93.37	0.0277768	0.179806	0.154482
GmGRAS14	Chr03	42325550-42327910	GmGRAS114	Chr19	46969625-46972448	94.36	0.0456509	0.141857	0.32181
GmGRAS15	Chr04	21797427-21798758	GmGRAS61	Chr11	11747259-11750388	93.64	0.0353241	0.197068	0.179248
GmGRAS16	Chr04	32893202-32895554	GmGRAS26	Chr06	21483898-21486597	94.12	0.0260915	0.176873	0.147515
GmGRAS17	Chr04	51001083-51004930	GmGRAS25	Chr06	9883992-9887922	95.06	0.0217047	0.126152	0.172051
GmGRAS17	Chr04	51001083-51004930	GmGRAS75	Chr13	11622743-11626638	80.69	0.117643	0.691345	0.170166
GmGRAS17	Chr04	51001083-51004930	GmGRAS88	Chr14	16608285-16612323	80.34	0.123265	0.732575	0.168263
GmGRAS18	Chr04	51872753-51874821	GmGRAS24	Chr06	8955809-8957296	89.76	0.0639097	0.222249	0.28756
GmGRAS19	Chr05	4023950-4025814	GmGRAS104	Chr17	10181173-10182980	92.56	0.0375548	0.204859	0.18332
GmGRAS20	Chr05	4398234-4401872	GmGRAS105	Chr17	10508320-10511779	90.16	0.047885	0.237818	0.201352
GmGRAS22	Chr05	28038028-28040096	GmGRAS106	Chr17	13974840-13976836	92.14	0.0316545	0.197081	0.160616
GmGRAS23	Chr05	33323179-33326116	GmGRAS33	Chr08	7304924-7308800	93.72	0.0308475	0.200818	0.153609
GmGRAS27	Chr06	45343543-45347111	GmGRAS72	Chr12	16408854-16412451	94.08	0.037088	0.150929	0.245731
GmGRAS28	Chr07	3231998-3234448	GmGRAS98	Chr16	669746-672318	92.97	0.0297978	0.178722	0.166727
GmGRAS30	Chr07	15769608-15773368	GmGRAS110	Chr18	43996490-43999759	96.18	0.0191018	0.118051	0.161809
GmGRAS31	Chr07	18982758-18984706	GmGRAS111	Chr18	48887707-48889587	93.78	0.0456445	0.120321	0.379357
GmGRAS32	Chr07	44017414-44021214	GmGRAS103	Chr17	646758-650347	94	0.0283492	0.166721	0.17004
GmGRAS36	Chr08	44402667-44406176	GmGRAS109	Chr18	7827135-7830945	95.53	0.0263345	0.118338	0.222536
GmGRAS36	Chr08	44402667-44406176	GmGRAS87	Chr14	1147572-1150979	82.68	0.16306	0.45401	0.359154
GmGRAS37	Chr09	899450-903293	GmGRAS94	Chr15	9141617-9145667	94.65	0.0232344	0.113451	0.204797
GmGRAS38	Chr09	3043820-3049640	GmGRAS96	Chr15	11576990-11579250	85.88	0.119665	0.240829	0.496888
GmGRAS44	Chr10	3413962-3416015	GmGRAS77	Chr13	23835044-23837037	92.89	0.033945	0.118518	0.286411
GmGRAS45	Chr10	42312252-42314225	GmGRAS117	Chr20	43785836-43787035	93.5	0.0415587	0.224542	0.185082
GmGRAS46	Chr10	44716215-44717432	GmGRAS116	Chr20	41394073-41396034	95.17	0.0106583	0.193195	0.0551687
GmGRAS46	Chr10	44716215-44717432	GmGRAS101	Chr16	31681401-31683477	86.12	0.069973	0.630587	0.110965
GmGRAS47	Chr10	46154299-46156888	GmGRAS115	Chr20	39982564-39984861	91.35	0.051292	0.167569	0.306094
GmGRAS52	Chr11	7294150-7296615	GmGRAS66	Chr12	1601287-1604144	96.78	0.0172133	0.089788	0.19171
GmGRAS53	Chr11	7351204-7353653	GmGRAS67	Chr12	1653161-1655115	93.84	0.0430195	0.192171	0.22386
GmGRAS54	Chr11	10497837-10501077	GmGRAS68	Chr12	4510599-4513616	94.58	0.0323832	0.130428	0.248284
GmGRAS55	Chr11	10512164-10519550	GmGRAS57	Chr11	10523197-10526002	86.33	0.135807	0.338929	0.400696
GmGRAS55	Chr11	10512164-10519550	GmGRAS58	Chr11	10532178-10535677	85.81	0.12186	0.318187	0.382982
GmGRAS55	Chr11	10512164-10519550	GmGRAS69	Chr12	4523474-4526201	85.06	0.121903	0.288341	0.422773
GmGRAS55	Chr11	10512164-10519550	GmGRAS70	Chr12	4530133-4532902	84.91	0.165522	0.335466	0.493408
GmGRAS55	Chr11	10512164-10519550	GmGRAS59	Chr11	10537877-10539905	84.45	0.19315	0.410621	0.470384
GmGRAS57	Chr11	10523197-10526002	GmGRAS58	Chr11	10532178-10535677	89.75	0.0801918	0.193921	0.413529
GmGRAS57	Chr11	10523197-10526002	GmGRAS59	Chr11	10537877-10539905	87.55	0.138196	0.266519	0.518523
GmGRAS57	Chr11	10523197-10526002	GmGRAS69	Chr12	4523474-4526201	85.55	0.110755	0.27019	0.409917
GmGRAS59	Chr11	10537877-10539905	GmGRAS58	Chr11	10532178-10535677	88.94	0.106909	0.179875	0.594352
GmGRAS59	Chr11	10537877-10539905	GmGRAS70	Chr12	4530133-4532902	85.15	0.170892	0.275442	0.620429
GmGRAS60	Chr11	10540520-10543980	GmGRAS71	Chr12	4544440-4547692	94.86	0.0300023	0.113167	0.265116
GmGRAS63	Chr11	31083245-31086253	GmGRAS108	Chr18	3278869-3281985	90.18	0.0310342	0.281312	0.11032
GmGRAS69	Chr12	4523474-4526201	GmGRAS58	Chr11	10532178-10535677	84.91	0.126775	0.27024	0.469122
GmGRAS69	Chr12	4523474-4526201	GmGRAS70	Chr12	4530133-4532902	83.37	0.151137	0.312059	0.48432
GmGRAS73	Chr12	35841249-35843308	GmGRAS79	Chr13	40165918-40167922	93.95	0.0164442	0.175157	0.0938824
GmGRAS75	Chr13	11622743-11626638	GmGRAS88	Chr14	16608285-16612323	96.17	0.0181401	0.115613	0.156903
GmGRAS84	Chr13	43057732-43060818	GmGRAS91	Chr15	2911857-2913677	88.93	0.0776285	0.224311	0.346076
GmGRAS85	Chr13	43631856-43633187	GmGRAS89	Chr15	2288636-2290699	91.89	0.0306038	0.242872	0.126008
GmGRAS87	Chr14	1147572-1150979	GmGRAS109	Chr18	7827135-7830945	80.7	0.157606	0.479231	0.328874
GmGRAS92	Chr15	2922134-2925324	GmGRAS82	Chr13	43038822-43041816	93.43	0.0336771	0.14454	0.232995
GmGRAS101	Chr16	31681401-31683477	GmGRAS116	Chr20	41394073-41396034	85.79	0.0955634	0.656358	0.145597
mean						90.1495	0.0691505	0.261472	0.263138
