# Supplementary material for: Genome-Wide Analysis of the GRAS Gene Family and Functional Identification of GmGRAS37 in Drought and Salt Tolerance
Source: Front Plant Sci. 2020 Dec 23;11:604690. doi: 10.3389/fpls.2020.604690 (PMC7793673; doi:10.3389/fpls.2020.604690)
Supplement: Supplementary file 1 [file Data_Sheet_1.zip › Table S3 .xlsx]

## Sheet: Sheet1
Table S3.FPKM values for soybean GRAS genes in different tissues.
GeneID	Photozome Locus	young_leaf	flower	one cm pod	pod shell 10DAF	pod shell 14DAF	seed 10DAF	seed 14DAF	seed 21DAF	seed 25DAF	seed 28DAF	seed 35DAF	seed 42DAF	root	nodule
GRAS4	Glyma01g19420	62	241	70	136	149	46	55	25	125	164	172	54	632	583
GRAS5	Glyma01g22660	0	0	0	0	0	0	0	0	0	0	0	0	0	0
GRAS6	Glyma02g01200	26	16	20	31	18	5	5	4	11	2	5	1	9	12
GRAS7	Glyma02g05870	157	108	219	195	184	25	121	24	171	136	127	66	381	386
GRAS8	Glyma02g07480	0	0	0	0	0	0	0	0	0	0	0	0	0	0
GRAS10	Glyma02g30620	0	0	0	0	0	0	0	0	0	0	0	0	0	0
GRAS11	Glyma03g03180	44	70	43	35	36	10	10	12	25	14	15	11	57	28
GRAS12	Glyma03g05080	0	0	0	0	0	1	0	0	0	0	0	0	0	0
GRAS13	Glyma03g06570	0	0	0	0	0	0	0	0	0	0	0	0	0	0
GRAS14	Glyma03g21990	1	0	0	0	0	0	0	0	0	0	0	0	0	0
GRAS15	Glyma04g13890	0	0	0	0	0	0	0	0	0	0	0	0	0	0
GRAS16	Glyma04g15050	0	0	0	0	0	0	1	0	0	0	0	0	0	0
GRAS19	Glyma05g04530	27	22	32	26	14	12	33	12	35	15	18	7	62	57
GRAS20	Glyma05g04930	3	3	4	8	6	2	0	0	0	0	4	0	2	0
GRAS24	Glyma06g11080	2346	696	2657	2456	4523	1014	1119	614	870	629	498	262	1512	612
GRAS25	Glyma06g12130	40	72	75	45	36	75	47	7	36	33	34	24	44	15
GRAS26	Glyma06g21310	1	5	2	3	0	4	9	2	3	5	10	7	96	4
GRAS28	Glyma07g03940	2	5	1	5	3	1	2	2	2	0	3	0	1	0
GRAS29	Glyma07g10510	0	0	0	0	0	0	0	0	0	0	0	0	0	0
GRAS30	Glyma07g13310	0	0	0	0	0	0	0	0	0	0	0	0	0	0
GRAS31	Glyma07g15430	19	28	9	12	13	2	2	3	3	4	5	4	31	4
GRAS33	Glyma08g09580	4	3	9	6	2	1	6	3	2	0	4	2	10	7
GRAS34	Glyma08g14690	4	20	14	5	1	6	11	10	5	2	0	2	2	0
GRAS35	Glyma08g23730	110	101	83	102	73	45	46	27	53	30	39	22	116	41
GRAS37	Glyma09g01180	53	17	50	43	38	12	13	21	28	18	38	22	23	9
GRAS38	Glyma09g03650	0	0	0	0	0	0	0	0	0	0	0	0	0	0
GRAS39	Glyma09g12330	0	0	0	0	0	2	0	0	0	0	0	0	11	1
GRAS42	Glyma09g27000	1	3	1	2	1	3	3	0	1	4	2	1	1	4
GRAS43	Glyma10g01250	0	0	0	0	0	0	0	0	0	0	0	0	0	0
GRAS44	Glyma10g03850	1	1	1	2	0	1	0	0	0	0	1	2	2	0
GRAS48	Glyma11g01610	62	61	53	67	63	38	78	25	80	29	87	24	96	69
GRAS49	Glyma11g04770	8	6	3	6	1	4	6	1	5	6	12	4	2	0
GRAS50	Glyma11g06520	5	5	0	2	2	2	0	2	3	1	6	6	4	3
GRAS51	Glyma11g09200	0	0	0	3	1	1	1	0	1	0	0	0	1	2
GRAS52	Glyma11g09600	1	2	2	2	0	2	2	0	0	0	0	0	2	0
GRAS53	Glyma11g09650	36	23	24	29	16	18	26	14	11	19	14	5	64	13
GRAS54	Glyma11g13800	0	0	0	1	4	0	0	0	2	1	0	0	4	39
GRAS55	Glyma11g13810	0	9	0	0	0	0	0	0	0	0	0	0	4	10
GRAS56	Glyma11g13820	0	0	0	0	0	1	0	0	0	0	0	0	0	2
GRAS57	Glyma11g13830	0	0	0	0	0	0	0	0	0	0	0	0	0	1
GRAS58	Glyma11g13840	1	1	2	1	0	0	1	0	0	0	1	0	0	0
GRAS59	Glyma11g13850	0	6	0	0	0	0	0	0	0	0	0	0	6	5
GRAS60	Glyma11g13860	12	3	11	11	11	9	12	2	3	2	8	2	6	2
GRAS61	Glyma11g15020	2	10	5	5	12	10	17	9	18	19	13	8	4	2
GRAS63	Glyma11g21650	10	10	5	12	0	2	0	0	0	0	0	0	13	83
GRAS64	Glyma12g01210	522	143	211	145	110	24	19	24	61	36	24	12	10	6
GRAS65	Glyma12g01810	39	39	26	21	11	22	18	3	12	9	35	12	32	22
GRAS66	Glyma12g02210	3	2	2	0	0	1	0	0	0	0	0	0	1	0
GRAS67	Glyma12g02260	51	20	25	20	21	29	47	28	30	15	23	5	63	175
GRAS68	Glyma12g06190	234	81	88	174	166	46	95	47	114	35	37	13	182	265
GRAS69	Glyma12g06200	25	41	27	27	13	15	22	11	19	11	14	4	29	14
GRAS70	Glyma12g06210	517	540	516	538	573	209	216	47	223	162	145	95	243	121
GRAS71	Glyma12g06220	0	24	0	0	1	2	0	0	0	0	0	0	0	0
GRAS72	Glyma12g13770	0	0	0	0	0	0	0	0	0	0	0	0	0	0
GRAS73	Glyma12g19730	0	0	0	0	0	1	0	0	0	0	0	0	0	1
GRAS75	Glyma13g03710	0	0	0	0	0	0	0	0	0	0	0	0	0	0
GRAS76	Glyma13g08170	121	152	111	111	92	36	58	31	82	40	80	42	127	125
GRAS77	Glyma13g12490	0	0	0	0	0	0	0	0	0	0	0	0	0	231
GRAS78	Glyma13g28540	0	0	0	2	0	0	0	0	0	0	2	1	0	0
GRAS79	Glyma13g30490	29	83	109	83	78	16	62	44	112	114	177	123	374	1007
GRAS80	Glyma13g33720	49	18	82	122	140	27	28	14	59	67	66	33	34	31
GRAS81	Glyma13g33730	92	37	78	71	21	8	16	26	44	36	67	11	5	4
GRAS82	Glyma13g33740	1	6	1	2	1	0	0	2	2	0	0	0	5	1
GRAS83	Glyma13g33750	1	3	1	4	1	0	2	0	0	0	0	0	0	0
GRAS84	Glyma13g33760	3	4	0	2	0	7	2	1	3	0	0	0	0	0
GRAS85	Glyma13g34570	39	46	70	71	54	44	40	22	44	22	34	15	66	29
GRAS86	Glyma14g00690	15	12	11	18	8	8	20	8	13	10	18	3	6	19
GRAS87	Glyma14g01600	54	71	58	70	64	29	53	15	47	17	20	19	156	95
GRAS88	Glyma14g11910	3	1	1	3	2	1	5	0	1	0	1	0	0	0
GRAS89	Glyma15g02860	23	61	30	28	17	21	41	14	23	20	35	34	163	94
GRAS90	Glyma15g03690	0	0	0	0	0	0	0	0	0	0	0	0	0	0
GRAS91	Glyma15g03700	24	1	6	13	3	8	2	2	5	0	3	0	7	0
GRAS92	Glyma15g03710	1189	100	212	182	76	177	174	59	38	14	18	0	99	38
GRAS93	Glyma15g03720	17	22	30	35	16	2	3	2	3	1	1	1	28	2
GRAS94	Glyma15g11630	51	55	62	29	28	16	8	5	15	13	21	7	45	30
GRAS95	Glyma15g14130	22	22	15	20	6	12	18	11	13	5	23	8	16	15
GRAS96	Glyma15g14140	5	7	3	0	4	1	1	0	0	3	0	0	84	7
GRAS97	Glyma15g21330	0	0	1	0	1	3	6	0	1	1	2	0	3	1
GRAS98	Glyma16g00820	6	17	8	25	10	21	13	4	4	0	4	3	13	18
GRAS99	Glyma16g05300	0	0	2	0	0	5	14	3	1	0	0	0	0	18
GRAS103	Glyma17g00760	0	0	0	0	0	0	0	0	0	0	0	0	0	0
GRAS104	Glyma17g12750	21	23	13	27	24	21	12	3	8	14	10	9	35	20
GRAS105	Glyma17g13120	0	2	4	3	0	0	7	20	389	359	773	988	0	0
GRAS106	Glyma17g16080	0	0	0	0	0	0	0	0	0	0	0	0	0	0
GRAS107	Glyma17g16280	0	0	0	0	0	0	0	0	0	0	0	0	0	0
GRAS108	Glyma18g04000	98	68	86	86	51	44	51	42	71	74	95	38	103	38
GRAS109	Glyma18g08110	0	2	0	0	0	2	0	0	0	0	0	0	0	0
GRAS110	Glyma18g18250	7	3	4	1	7	70	55	16	49	25	20	19	6	0
GRAS111	Glyma18g20510	2	1	0	4	13	0	0	0	0	0	0	0	239	14
GRAS113	Glyma19g09640	0	0	0	0	0	0	1	0	0	0	0	0	0	0
GRAS114	Glyma19g21670	0	0	0	0	0	0	0	0	0	0	0	0	0	0
GRAS115	Glyma20g16210	2	0	2	0	0	1	0	0	0	0	0	0	0	0
GRAS117	Glyma20g20050	5	13	3	4	0	2	3	0	7	1	5	2	4	1
