# Supplementary material for: Genome-Wide Analysis of the GRAS Gene Family and Functional Identification of GmGRAS37 in Drought and Salt Tolerance
Source: Front Plant Sci. 2020 Dec 23;11:604690. doi: 10.3389/fpls.2020.604690 (PMC7793673; doi:10.3389/fpls.2020.604690)
Supplement: Supplementary file 1 [file Data_Sheet_1.zip › Table S4.xlsx]

## Sheet: 热图
Table S5.FPKM values for soybean GRAS genes under drought treatment.
Gene ID	Gene Name	CK_treat-Expression	GH_treat-Expression	log2FoldChange(GH_treat/CK_treat)	Padj	Up/Down-Regulation	Pvalue
LOC100775665	GmGRAS27	5.41324	13.0703	7.65704	0	Up	0
LOC100797644	GmGRAS72	1.9181	6.31516	4.39706	3.75e-12	Up	1.48e-12
LOC100819190	GmGRAS94	5.96898	9.71	3.74102	4.27e-122	Up	3.95e-123
LOC100817987	GmGRAS37	5.73103	9.34849	3.61746	1.03e-92	Up	1.21e-93
LOC100800097	GmGRAS115	7.61978	11.0212	3.40142	4.63e-261	Up	1.92e-262
LOC100814131	GmGRAS52	7.92173	11.2893	3.36761	0	Up	0
LOC100800450	GmGRAS66	8.3417	11.5479	3.20622	0	Up	0
LOC100793210	GmGRAS54	7.0767	10.1046	3.02792	1.78e-115	Up	1.74e-116
LOC100796434	GmGRAS88	9.8238	12.7125	2.8887	0	Up	0
LOC100779977	GmGRAS87	7.49003	10.2038	2.71377	7.74e-102	Up	8.4e-103
LOC100795855	GmGRAS58	6.9193	9.58999	2.67068	1.21e-90	Up	1.46e-91
LOC100784206	GmGRAS50	6.90238	9.46671	2.56432	1.25e-67	Up	1.91e-68
LOC100776109	GmGRAS103	6.46751	8.92405	2.45655	8.61e-50	Up	1.65e-50
LOC100797571	GmGRAS47	6.86625	9.20043	2.33418	3.57e-57	Up	6.2e-58
LOC100807048	GmGRAS75	9.41831	11.6137	2.19535	8.85e-243	Up	4.04e-244
LOC100785400	GmGRAS109	8.33732	10.5315	2.19417	1.56e-122	Up	1.44e-123
LOC100805672	GmGRAS36	8.38022	10.5436	2.16334	3.47e-97	Up	3.92e-98
LOC100775380	GmGRAS5	7.57328	9.53799	1.96471	1.22e-36	Up	2.83e-37
LOC100807788	GmGRAS30	5.96418	7.86952	1.90533	3.71e-17	Up	1.27e-17
LOC100802883	GmGRAS7	7.46188	9.16607	1.70418	5.79e-30	Up	1.51e-30
LOC100788103	GmGRAS17	6.26217	7.59277	1.3306	4.08e-09	Up	1.8e-09
LOC100794790	GmGRAS55	6.12725	7.3245	1.19725	9.45e-07	Up	4.59e-07
LOC100801824	GmGRAS110	8.42737	9.43324	1.00587	2.69e-21	Up	8.4e-22
LOC100819988	GmGRAS48	6.79998	7.78426	0.984278	4.9e-07	*	2.35e-07
LOC100785004	GmGRAS100	7.63547	8.52706	0.891591	4.6e-10	*	1.95e-10
LOC100815586	GmGRAS68	7.16839	7.82852	0.660128	0.000460246	*	0.000262833
LOC100788551	GmGRAS102	10.4494	11.0945	0.645095	3.56e-18	*	1.19e-18
LOC100816249	GmGRAS53	9.92241	10.5618	0.639414	3.02e-15	*	1.09e-15
LOC100798251	GmGRAS101	2.50241	3.06526	0.562846	0.63998	*	0.590364
LOC100792973	GmGRAS1	10.2738	10.5241	0.250356	0.000446237	*	0.000254549
LOC100807470	GmGRAS3	8.9597	9.19274	0.233041	0.0528037	*	0.0367654
LOC100809458	GmGRAS46	-1.06726	-0.876322	0.190939	0.933126	*	0.921096
LOC100796903	GmGRAS60	8.04692	8.23554	0.188617	0.249866	*	0.196424
LOC100815217	GmGRAS67	7.76271	7.77826	0.0155519	0.943832	*	0.93402
LOC100808172	GmGRAS40	10.2743	9.9882	-0.286125	0.00255163	*	0.00154595
LOC100817120	GmGRAS9	7.24755	6.92306	-0.324496	0.170996	*	0.129826
LOC100779726	GmGRAS61	-0.275955	-0.696115	-0.420161	0.848519	*	0.817618
LOC100801785	GmGRAS2	9.63621	8.84997	-0.78624	4.57e-15	*	1.66e-15
LOC100798897	GmGRAS25	8.11372	7.29044	-0.823279	1.36e-06	*	6.68e-07
LOC100780785	GmGRAS13	5.50189	4.61628	-0.885609	0.0943108	*	0.0681902
LOC100815959	GmGRAS19	-1.6081	-2.949	-1.3409	0.535518	*	0.47766
LOC100794596	GmGRAS11	10.364	8.87832	-1.48566	4.4e-62	Down	7.22e-63
LOC100800989	GmGRAS65	10.4067	8.61222	-1.79447	2.3e-84	Down	2.95e-85
LOC100792494	GmGRAS51	9.83148	7.90995	-1.92154	5.75e-67	Down	8.9e-68
LOC100795324	GmGRAS57	8.61997	6.61048	-2.00949	3.04e-23	Down	9.07e-24
LOC100780343	GmGRAS93	6.96778	3.68497	-3.2828	1.37e-11	Down	5.51e-12
LOC100793066	GmGRAS80	6.79699	2.71519	-4.0818	4.58e-14	Down	1.71e-14
LOC100808898	GmGRAS107	7.8754	3.47106	-4.40434	8.72e-30	Down	2.29e-30
LOC100777890	GmGRAS105	11.6007	6.86497	-4.73577	0	Down	0
LOC100802093	GmGRAS79	10.0671	4.95085	-5.1163	1.24e-125	Down	1.11e-126
LOC100805056	GmGRAS73	9.01524	3.30424	-5.711	1.42e-10	Down	5.91e-11
LOC100786173	GmGRAS20	11.4076	3.86722	-7.54038	1.36e-148	Down	1.04e-149
