# Supplementary material for: Genome-Wide Analysis of the GRAS Gene Family and Functional Identification of GmGRAS37 in Drought and Salt Tolerance
Source: Front Plant Sci. 2020 Dec 23;11:604690. doi: 10.3389/fpls.2020.604690 (PMC7793673; doi:10.3389/fpls.2020.604690)
Supplement: Supplementary file 1 [file Data_Sheet_1.zip › Table S5.xlsx]

## Sheet: Sheet1
Table S5.FPKM values for soybean GRAS genes under NaCl treatment.
Gene ID	Gene Name	CK_treat-Expression	NaCl_treat-Expression	log2FoldChange(NaCl_treat/CK_treat)	Padj	Up/Down-Regulation	Pvalue
LOC100797644	GmGRAS72	5.12344	400.65	6.28908	1.49e-39	Up	7.13e-41
LOC100775665	GmGRAS27	48.67	1368.71	4.81364	1.44e-130	Up	1.67e-132
LOC100776109	GmGRAS103	100.425	1801.61	4.1651	1.16e-163	Up	9.76e-166
LOC100817987	GmGRAS37	60.6698	532.187	3.13288	1.7e-45	Up	7.07e-47
LOC100817120	GmGRAS9	171.918	1156.08	2.74946	5.14e-80	Up	1.1e-81
LOC100785400	GmGRAS109	363.972	2026.75	2.47727	1.42e-114	Up	1.93e-116
LOC100805672	GmGRAS36	374.803	1849.07	2.30259	6.15e-99	Up	1.01e-100
LOC100779977	GmGRAS87	202.612	815.084	2.00823	4.33e-35	Up	2.37e-36
LOC100819190	GmGRAS94	71.0874	280.188	1.97873	1.15e-15	Up	1.31e-16
LOC100784206	GmGRAS50	135.211	487.795	1.85106	1.15e-20	Up	1.04e-21
LOC100788103	GmGRAS17	86.974	300.472	1.78857	1.21e-13	Up	1.55e-14
LOC100807788	GmGRAS30	70.765	243.564	1.7832	7.8e-12	Up	1.11e-12
LOC100796434	GmGRAS88	1018.13	2611.34	1.35887	2.94e-44	Up	1.26e-45
LOC100793210	GmGRAS54	152.287	324.649	1.09208	2.35e-06	Up	5.23e-07
LOC100795855	GmGRAS58	136.212	269.378	0.983776	1.28e-05	*	3.08e-06
LOC100800097	GmGRAS115	221.332	433.713	0.970531	2.45e-07	*	4.94e-08
LOC100785004	GmGRAS100	223.552	418.435	0.904393	9.14e-07	*	1.95e-07
LOC100802883	GmGRAS7	198.026	355.543	0.844333	4.49e-05	*	1.15e-05
LOC100798251	GmGRAS101	6.91221	12.0301	0.79943	0.525315	*	0.357543
LOC100807048	GmGRAS75	768.016	1315.11	0.775974	9.45e-14	*	1.2e-14
LOC100807470	GmGRAS3	559.202	949.318	0.763522	1.15e-08	*	2.07e-09
LOC100797571	GmGRAS47	131.081	206.117	0.652998	0.0111872	*	0.00416877
LOC100801824	GmGRAS110	386.303	523.862	0.439455	0.00618552	*	0.00218935
LOC100805056	GmGRAS73	583.104	742.122	0.347903	0.0147522	*	0.0056447
LOC100794790	GmGRAS55	78.4798	99.683	0.345025	0.42639	*	0.271092
LOC100793066	GmGRAS80	125.411	153.491	0.291484	0.410221	*	0.258572
LOC100809458	GmGRAS46	0.68852	0.839397	0.285855	0.851325	*	0.763863
LOC100813548	GmGRAS104	0.227388	0.276982	0.284639	0.761426	*	0.637181
LOC100801980	GmGRAS41	0.227388	0.276982	0.284639	0.761426	*	0.637181
LOC100808172	GmGRAS40	1389.62	1679.85	0.273639	0.0225861	*	0.00901286
LOC100800450	GmGRAS66	363.549	435.642	0.260995	0.171324	*	0.0896143
LOC100788551	GmGRAS102	1568.68	1725.07	0.137111	0.246759	*	0.137804
LOC100815586	GmGRAS68	161.401	174.404	0.111782	0.771519	*	0.65783
LOC100796903	GmGRAS60	296.633	313.854	0.0814105	0.777879	*	0.665761
LOC100815959	GmGRAS19	0.511587	0.511959	0.00104767	0.999953	*	0.998966
LOC100798897	GmGRAS25	310.768	290.473	-0.0974349	0.742957	*	0.590708
LOC100814131	GmGRAS52	271.226	225.576	-0.265881	0.304103	*	0.178267
LOC100792973	GmGRAS1	1388.36	1148.32	-0.273852	0.00882592	*	0.00321492
LOC100801785	GmGRAS2	892.592	734.154	-0.281919	0.0263245	*	0.0106786
LOC100815217	GmGRAS67	243.391	199.695	-0.285476	0.280163	*	0.160975
LOC100795324	GmGRAS57	441.29	305.278	-0.531603	0.00437589	*	0.00150764
LOC100780785	GmGRAS13	50.6201	34.3808	-0.558108	0.340066	*	0.204146
LOC100779726	GmGRAS61	0.60284	0.377399	-0.675685	0.588087	*	0.421142
LOC100816249	GmGRAS53	1087.91	655.27	-0.731397	3.66e-10	*	5.88e-11
LOC100775380	GmGRAS5	212.426	126.914	-0.743115	0.00812328	*	0.00293688
LOC100794596	GmGRAS11	1477.98	875.055	-0.756181	8.63e-15	*	1.03e-15
LOC100819988	GmGRAS48	124.31	67.6363	-0.878066	0.011465	*	0.00428387
LOC100780343	GmGRAS93	140.296	75.7339	-0.88946	0.00559411	*	0.00196382
LOC100802093	GmGRAS79	1202.95	526.192	-1.19292	5.93e-26	Down	4.34e-27
LOC100800989	GmGRAS65	1521.4	465.607	-1.70822	1.89e-42	Down	8.45e-44
LOC100777890	GmGRAS105	3482.75	947.975	-1.8773	2.37e-123	Down	2.9e-125
LOC100808898	GmGRAS107	262.74	69.0139	-1.92868	2.97e-14	Down	3.67e-15
LOC100792494	GmGRAS51	1021.12	248.259	-2.04023	1.21e-51	Down	4.31e-53
LOC100786173	GmGRAS20	3046.48	702.253	-2.11708	4.53e-141	Down	4.81e-143
