# Supplementary material for: Genome-Wide Analysis of the GRAS Gene Family and Functional Identification of GmGRAS37 in Drought and Salt Tolerance
Source: Front Plant Sci. 2020 Dec 23;11:604690. doi: 10.3389/fpls.2020.604690 (PMC7793673; doi:10.3389/fpls.2020.604690)
Supplement: Supplementary file 1 [file Data_Sheet_1.zip › Table S6.xlsx]

## Sheet: Sheet1
Table S6.FPKM values for soybean GRAS genes under ABA treatment.
Gene ID	Gene Name	CK_treat-Expression	ABA_treat-Expression	log2FoldChange(ABA_treat/CK_treat)	Padj	Up/Down-Regulation	Pvalue
LOC100797644	GmGRAS72	6.12663	29.3446	2.25993	0.00120016	Up	0.000317935
LOC100784206	GmGRAS50	142.423	320.743	1.17124	5.05e-10	Up	6.05e-11
LOC100809458	GmGRAS46	1.75341	3.62673	1.0485	0.290528	*	0.157627
LOC100817987	GmGRAS37	63.8129	131.833	1.04679	0.000767028	Up	0.000195732
LOC100819190	GmGRAS94	74.7584	140.717	0.912493	0.00119672	*	0.000316892
LOC100815959	GmGRAS19	1.56624	2.85016	0.86374	0.395572	*	0.234138
LOC100785004	GmGRAS100	235.78	415.598	0.817749	1.37e-07	*	2.1e-08
LOC100805056	GmGRAS73	615.329	1073.39	0.80275	9e-19	*	5.97e-20
LOC100776109	GmGRAS103	105.25	178.173	0.759464	0.00179963	*	0.000491528
LOC100813548	GmGRAS104	0.724334	1.21339	0.744313	0.402353	*	0.239385
LOC100779977	GmGRAS87	212.792	350.08	0.718236	3.41e-06	*	6.17e-07
LOC100794790	GmGRAS55	83.1565	133.663	0.684694	0.0173224	*	0.00591623
LOC100775380	GmGRAS5	225.442	352.7	0.645683	0.000193121	*	4.48e-05
LOC100800450	GmGRAS66	383.644	579.507	0.595056	3.52e-07	*	5.65e-08
LOC100817120	GmGRAS9	180.278	268.808	0.576349	0.00137111	*	0.000367157
LOC100775665	GmGRAS27	50.3025	73.9028	0.554998	0.24559	*	0.128105
LOC100802883	GmGRAS7	208.655	305.029	0.547831	0.00293111	*	0.000836868
LOC100796434	GmGRAS88	1072.26	1566.15	0.546565	2.02e-12	*	2e-13
LOC100819988	GmGRAS48	132.207	191.923	0.537733	0.0238522	*	0.00846623
LOC100779726	GmGRAS61	1.61034	2.32458	0.529606	0.650052	*	0.472476
LOC106798410	GmGRAS15	0.594403	0.835927	0.491936	0.551612	*	0.369973
LOC100807470	GmGRAS3	589.116	783.037	0.410529	0.000265225	*	6.27e-05
LOC100788103	GmGRAS17	90.9369	117.2	0.366033	0.27715	*	0.148492
LOC100798897	GmGRAS25	328.026	419.84	0.356031	0.0111662	*	0.00362527
LOC100793210	GmGRAS54	160.025	204.029	0.350483	0.164953	*	0.0787571
LOC100807788	GmGRAS30	73.9131	93.6095	0.340826	0.404271	*	0.241147
LOC100792973	GmGRAS1	1464.4	1843.37	0.33204	1.77e-06	*	3.1e-07
LOC100795855	GmGRAS58	143.232	179.922	0.329017	0.182397	*	0.0889486
LOC100805672	GmGRAS36	394.073	489.494	0.312827	0.0178628	*	0.00612973
LOC100801785	GmGRAS2	941.493	1146.19	0.283825	0.00333085	*	0.000961202
LOC100794596	GmGRAS11	1559.05	1880.02	0.270083	5.56e-05	*	1.18e-05
LOC100800097	GmGRAS115	232.741	263.915	0.181344	0.416242	*	0.250313
LOC100807048	GmGRAS75	809.186	911.229	0.171341	0.0912596	*	0.039157
LOC100801824	GmGRAS110	407.003	431.493	0.0842974	0.644405	*	0.466692
LOC100816249	GmGRAS53	1147.49	1210.55	0.0771781	0.470396	*	0.294052
LOC100797571	GmGRAS47	137.736	137.372	-0.00381168	0.993472	*	0.985653
LOC100808898	GmGRAS107	278.099	275.485	-0.0136265	0.964266	*	0.924772
LOC100815586	GmGRAS68	170.057	166.564	-0.0299421	0.939886	*	0.889301
LOC100814131	GmGRAS52	286.12	269.373	-0.0870138	0.70933	*	0.548919
LOC100785400	GmGRAS109	382.223	357.728	-0.0955511	0.617937	*	0.439057
LOC100788551	GmGRAS102	1653.35	1546.49	-0.096403	0.380961	*	0.222693
LOC100808172	GmGRAS40	1464.33	1296.46	-0.175662	0.0644901	*	0.0262154
LOC100802093	GmGRAS79	1268.92	1102.47	-0.202859	0.0137117	*	0.00455626
LOC100795324	GmGRAS57	465.455	375.354	-0.310391	0.0271265	*	0.00978476
LOC100815217	GmGRAS67	256.451	197.942	-0.373605	0.0549557	*	0.0218171
LOC100780343	GmGRAS93	148.073	106.456	-0.476044	0.0763012	*	0.0317348
LOC100798251	GmGRAS101	5.85246	4.07363	-0.522728	0.667931	*	0.492013
LOC100793066	GmGRAS80	131.194	80.151	-0.710913	0.0179914	*	0.00617821
LOC100792494	GmGRAS51	1077.12	655.239	-0.71708	1.54e-16	*	1.16e-17
LOC100800989	GmGRAS65	1604.54	975.407	-0.71808	1.59e-16	*	1.21e-17
LOC100796903	GmGRAS60	312.022	189.556	-0.719028	4.14e-05	*	8.63e-06
LOC100780785	GmGRAS13	52.5169	24.3703	-1.10766	0.0310508	Down	0.0114106
LOC100777890	GmGRAS105	3671.73	1404.2	-1.38672	2.57e-130	Down	1.42e-132
LOC100786173	GmGRAS20	3211.92	1195.45	-1.42589	2.41e-129	Down	1.34e-131
