# Supplementary material for: Genome-Wide Analysis of the GRAS Gene Family and Functional Identification of GmGRAS37 in Drought and Salt Tolerance
Source: Front Plant Sci. 2020 Dec 23;11:604690. doi: 10.3389/fpls.2020.604690 (PMC7793673; doi:10.3389/fpls.2020.604690)
Supplement: Supplementary file 1 [file Data_Sheet_1.zip › Table S7.xlsx]

## Sheet: Sheet1
Table S7.FPKM values for soybean GRAS genes under BR treatment.
Gene ID	Gene Name	CK_treat-Expression	BR_treat-Expression	log2FoldChange(BR_treat/CK_treat)	Padj	Up/Down-Regulation	Pvalue
LOC100797644	GmGRAS72	6.58551	17.5692	1.41568	0.0660613	*	0.0130492
LOC100809458	GmGRAS46	2.53869	5.34276	1.0735	0.207647	*	0.0575379
LOC100817987	GmGRAS37	63.9336	109.091	0.770887	0.0791616	*	0.0163491
LOC100819190	GmGRAS94	74.7096	121.968	0.707137	0.0781418	*	0.0160869
LOC100817120	GmGRAS9	179.382	283.72	0.661436	0.00923579	*	0.00120229
LOC100805672	GmGRAS36	391.142	597.453	0.611132	0.00024494	*	1.93e-05
LOC100779977	GmGRAS87	211.203	320.254	0.600586	0.00760575	*	0.000957975
LOC100775665	GmGRAS27	50.3992	73.9245	0.552651	0.375711	*	0.133727
LOC100775380	GmGRAS5	223.548	306.798	0.456705	0.112945	*	0.0255573
LOC100776109	GmGRAS103	104.521	142.272	0.444863	0.316429	*	0.104286
LOC100807788	GmGRAS30	73.6608	98.9523	0.425837	0.419292	*	0.157079
LOC100800450	GmGRAS66	379.821	494.399	0.380355	0.0549745	*	0.0103921
LOC100815959	GmGRAS19	1.29993	1.68408	0.373522	0.740244	*	0.421364
LOC100816249	GmGRAS53	1136.16	1429.31	0.331156	0.00375728	*	0.000422333
LOC100793210	GmGRAS54	158.866	199.082	0.325552	0.451338	*	0.175336
LOC100819988	GmGRAS48	130.947	163.759	0.322588	0.453288	*	0.176545
LOC100784206	GmGRAS50	140.689	175.659	0.32027	0.463446	*	0.182626
LOC100798251	GmGRAS101	7.22313	8.97735	0.313666	0.857577	*	0.594675
LOC100794596	GmGRAS11	1542.75	1891.69	0.294167	0.00193067	*	0.000195865
LOC100779726	GmGRAS61	1.57827	1.91635	0.280012	0.843749	*	0.573372
LOC100785004	GmGRAS100	233.095	281.985	0.274698	0.371939	*	0.131745
LOC100808898	GmGRAS107	275.824	332.04	0.267608	0.375097	*	0.133286
LOC100798897	GmGRAS25	324.753	388.155	0.257292	0.310387	*	0.10141
LOC100801785	GmGRAS2	931.772	1109.41	0.251742	0.0565064	*	0.0107516
LOC100795855	GmGRAS58	141.957	168.151	0.244306	0.608685	*	0.290059
LOC100796434	GmGRAS88	1060.99	1230.76	0.214141	0.132744	*	0.0315764
LOC100800097	GmGRAS115	230.582	264.304	0.19692	0.631933	*	0.310149
LOC100794790	GmGRAS55	82.0723	93.8112	0.192865	0.813652	*	0.527064
LOC100807470	GmGRAS3	583.004	661.652	0.182567	0.441894	*	0.16993
LOC100792973	GmGRAS1	1448.54	1623.76	0.164741	0.187109	*	0.0500207
LOC100807048	GmGRAS75	800.658	877.668	0.132488	0.519841	*	0.220007
LOC100788103	GmGRAS17	89.8243	97.8294	0.123163	0.873937	*	0.679339
LOC100814131	GmGRAS52	283.28	301.715	0.0909592	0.861811	*	0.601202
LOC100815586	GmGRAS68	168.378	176.832	0.0706759	0.916241	*	0.760037
LOC100802883	GmGRAS7	205.935	215.784	0.0674003	0.911531	*	0.749911
LOC100785400	GmGRAS109	378.2	383.969	0.02184	0.965744	*	0.887974
LOC100815217	GmGRAS67	254.114	254.327	0.00120726	0.998874	*	0.995107
LOC100797571	GmGRAS47	136.228	134.579	-0.0175688	0.990112	*	0.94265
LOC100780343	GmGRAS93	146.781	140.824	-0.0597651	0.931305	*	0.801269
LOC100795324	GmGRAS57	460.558	437.768	-0.0732186	0.864111	*	0.616195
LOC100801824	GmGRAS110	402.374	380.161	-0.0819258	0.864111	*	0.605391
LOC100805056	GmGRAS73	607.44	550.583	-0.141783	0.604424	*	0.285041
LOC100788551	GmGRAS102	1635.36	1426.88	-0.196743	0.18106	*	0.0478399
LOC100796903	GmGRAS60	308.834	269.425	-0.196946	0.588752	*	0.2717
LOC100808172	GmGRAS40	1448.27	1235.73	-0.22896	0.127517	*	0.0298954
LOC100793066	GmGRAS80	129.987	110.875	-0.229433	0.725922	*	0.404246
LOC100792494	GmGRAS51	1065.01	762.744	-0.481599	0.000100248	*	7.24e-06
LOC100780785	GmGRAS13	51.8287	34.1892	-0.600209	0.397142	*	0.144745
LOC100802093	GmGRAS79	1253.87	798.736	-0.650595	5.82e-09	*	2.04e-10
LOC100800989	GmGRAS65	1586.69	1005.55	-0.658038	1.95e-11	*	4.84e-13
LOC100777890	GmGRAS105	3631.04	2111.22	-0.782305	6.69e-25	*	5.71e-27
LOC100786173	GmGRAS20	3176.3	1812.09	-0.809689	2.21e-27	*	1.65e-29
