# Supplementary material for: Genome-Wide Analysis of the GRAS Gene Family and Functional Identification of GmGRAS37 in Drought and Salt Tolerance
Source: Front Plant Sci. 2020 Dec 23;11:604690. doi: 10.3389/fpls.2020.604690 (PMC7793673; doi:10.3389/fpls.2020.604690)
Supplement: Supplementary file 1 [file Data_Sheet_1.zip › Table S8.xlsx]

## Sheet: Sheet1
Table S8. The primers and sequences used for the experiments.
Name	Sequence (5'-3')
For qRT-PCR
GmActin-F	ACATTGTTCTTAGTGGTGGCT
GmtActin-R	CTGTTGGAAGGTGCTGAG
GmGRAS27-F	GCTCTCCACGTGTATTTGAATC
GmGRAS27-R	CAAGTTTCAAGGATCCAAGCAA
GmGRAS37-F	CCGGAGTTGATGATTCACAATC
GmGRAS37-R	CCGGGTTGAATTACAAGGTTTT
GmGRAS66-F	GACATGTGTCGGTTCTTTTTCA
GmGRAS66-R	CTATGACCAAAGCAGCAAAAGT
GmGRAS72-F	TTGATGTGTCTCTTCCGAGAAA
GmGRAS72-R	TAGACTTCCACTTGCCTAACAG
GmGRAS94-F	TCTCCACAAGCTTCTCATTCAT
GmGRAS94-R	GAGTGTGAACTTGTTGGTGATC
GmGRAS115-F	ACAGAATTATCCACCTTTCCGT
GmGRAS115-R	ATTGAGTTCTTCTCCAGTTCGT
GmDREB1-F	GTAAAGATTGTTCGTATGGGACAAG
GmDREB1-R	ACACCTAAAATGAGCAACCGTACTA
GmNCED3-F	TGATCGCTCACCCCAAAGTC
GmNCED3-R	ATCGTGCATCATGGTGGGTT
GmCLC1-F	TTGTGGTGCTTCTTCAGGGG
GmCLC1-R	AAGGCTTCCCAATACCCCAC
GmSOS1-F	CACTGCTCAGGAGGGTTCAG
GmSOS1-R	GAGAAGCAAGAGGTGGGTCC
GmSOD1-F	GTACGGCTGAATTCTGTGTTTT
GmSOD1-R	CCACTAACACATACTTCAGGCA
GmSOD2-F	GACCTTTGTCCAAAATCCTCAC
GmSOD2-R	CCCAATGAAACTCAAGTGTCTG
For cloning
GmGRAS37-F	ACGGTGTTGTAGGACTTTAGTATGC
GmGRAS37-R	ATGGGAATGGGGAGAGGTGATGGGT
For construction
GmGRAS37-OEF	GGACTCTTGACCATGATGCAAACTTCTAAG
GmGRAS37-OER	ATTCGAGCTGGTCACCTCAGTAACATCTCCA
GmGRAS37-RNAiF	GCCCCTAAGACAGATAAGCCGC
GmGRAS37-RNAiR	CCAAGGTATCTAATCAGCCATC
GmGRAS37-GFP-F	TATCTCTAGAGGATCCATGCAAACTTCTAAG
GmGRAS37-GFP-R	TGCTCACCATGGATCCGTAACATCTCCAAGC
GmGRAS37 RNAi fragments	catgCCATGG GTGTATCATCCAATAGGAGTCCTTTTTCTCCACAAGCTTCTCATTCAGACCAGCATCAGTCATCAGACAACACCTATGGATCACCAACAAGTGCACACTCTAGATATGATGATGACGGCTACGAATTGAAGAACAAGCTTAGAGAACTCGAGATTTCGTTGTTGGGGCCTGATTCAGACATTGTTGATAGTTGGCACTGCTCCTACAAGGGTGGCCGCCA GATCCGATCGAAAAACGGGAGTCTGCCCCTAAGACAGATAAGCCGCCAAGAAGGCGCAAGTCAACCGCGAGTTGTTGTATCATATCTACTGACAAAGATCACAAATGGGATGGCTGATTAGATACCTTGGCCTCCCAGATCGATTC TGGCGGCCACCCTTGTAGGA…
Note: The underlined nucleotide sequences indicate the NcoI and BstEII restriction site, respectively. Nucleotide sequence with red colour indicates the maize alcohol dehydrogenase gene; Nucleotide sequence with green and purple color indicate GRAS37 sequence and its reverse complement sequence respectively.
